# Supplementary material for: Isolation and Characterization of a Shewanella Phage–Host System from the Gut of the Tunicate, Ciona intestinalis
Source: Viruses. 2017 Mar 22;9(3):60. doi: 10.3390/v9030060 (PMC5371815; doi:10.3390/v9030060)
Supplement: Supplementary file 1 [file viruses-09-00060-s001.zip]

Archive with 13 entries (12 files):
- FigS1.tiff
- __MACOSX/
- __MACOSX/._FigS1.tiff
- FigS2_Shewanella16S_Tree.tif
- __MACOSX/._FigS2_Shewanella16S_Tree.tif
- FigS3_SFCi1_Tree.tif
- __MACOSX/._FigS3_SFCi1_Tree.tif
- TableS1_rev.csv
- __MACOSX/._TableS1_rev.csv
- TableS2.csv
- __MACOSX/._TableS2.csv
- TableS3.csv
- __MACOSX/._TableS3.csv
